# Supplementary material for: Culture-Independent Single-Cell PacBio Sequencing Reveals Epibiotic Variovorax and Nucleus Associated Mycoplasma in the Microbiome of the Marine Benthic Protist Geleia sp. YT (Ciliophora, Karyorelictea)
Source: Microorganisms. 2023 Jun 5;11(6):1500. doi: 10.3390/microorganisms11061500 (PMC10300761; doi:10.3390/microorganisms11061500)
Supplement: Supplementary file 1 [file microorganisms-11-01500-s001.zip]

Archive with 1 entries (1 files):
- microorganisms-2389927-supplementary.pdf
